# Supplementary material for: Anti-Wrinkling Effect of 3,4,5-tri-O-caffeoylquinic Acid from the Roots of Nymphoides peltata through MAPK/AP-1, NF-κB, and Nrf2 Signaling in UVB-Irradiated HaCaT Cells
Source: Antioxidants (Basel). 2023 Oct 23;12(10):1899. doi: 10.3390/antiox12101899 (PMC10604296; doi:10.3390/antiox12101899)
Supplement: Supplementary file 1 [file antioxidants-12-01899-s001.zip]

Archive with 1 entries (1 files):
- antioxidants-2650119-supplementary.pdf
